# Supplementary material for: Luteinizing Hormone Surge-Induced Krüppel-like Factor 4 Inhibits Cyp17A1 Expression in Preovulatory Granulosa Cells
Source: Biomedicines. 2023 Dec 27;12(1):71. doi: 10.3390/biomedicines12010071 (PMC10813437; doi:10.3390/biomedicines12010071)
Supplement: Supplementary file 1 [file biomedicines-12-00071-s001.zip]

Archive with 1 entries (1 files):
- biomedicines-2774406-supplementary.pdf
